# Supplementary material for: The Course of Anti-HBc Antibodies over Time in Immunocompromised Hosts
Source: Vaccines (Basel). 2022 Jan 18;10(2):137. doi: 10.3390/vaccines10020137 (PMC8877063; doi:10.3390/vaccines10020137)
Supplement: Supplementary file 1 [file vaccines-10-00137-s001.zip]

Archive with 1 entries (1 files):
- vaccines-1540887-supplementary.pdf
